# Supplementary material for: Variations in Flavonoid Metabolites Among Forsythia suspensa Populations in Response to Environmental Heterogeneity
Source: Plants (Basel). 2025 Oct 30;14(21):3329. doi: 10.3390/plants14213329 (PMC12610222; doi:10.3390/plants14213329)
Supplement: Supplementary file 1 [file plants-14-03329-s001.zip]

Archive with 3 entries (3 files):
- Figure S1.pdf
- Figure S2.pdf
- Tables S1 and S2.xlsx
