# Supplementary material for: Variations in Flavonoid Metabolites Among Forsythia suspensa Populations in Response to Environmental Heterogeneity
Source: Plants (Basel). 2025 Oct 30;14(21):3329. doi: 10.3390/plants14213329 (PMC12610222; doi:10.3390/plants14213329)
Supplement: Supplementary file 1 [file plants-14-03329-s001.zip › Tables S1 and S2.xlsx]

## Sheet:  Table S1 Content
Table S1. The relative content of 29 flavonoid metabolites in 10 F. suspensa populations
Metabolite	WML1	WML2	WML3	ZZ1	ZZ2	ZZ3	PS1	PS2	PS3	AZ1	AZ2	AZ3	JX1	JX2	JX3	HX1	HX2	HX3	LC1	LC2	LC3	LS1	LS2	LS3	LT1	LT2	LT3	TS1	TS2	TS3
Vicenin 2	217373	690088	248740	406417	242303	326574	472851	470850	504805	326348	450040	522669	568647	704990	616195	421273	518410	607550	284138	315380	205984	452428	366993	495561	299875	283113	420022	496019	416945	737429
2,4,2',4'-tetrahydroxy-3'-prenylchalcone	1.07338e+06	661808	4.41461e+06	903294	854467	629102	335664	287179	395487	666197	2.76101e+06	514426	900916	1.04166e+06	1.0867e+06	2.65405e+06	1.97e+06	877528	7.75553e+06	7.54032e+06	5.36989e+06	1.12863e+07	2.80567e+06	930566	421264	665670	1.21388e+06	653455	1.34671e+06	964098
Flavanomarein	3.6987e+06	3.83596e+06	2.39429e+06	2.23296e+06	2.02135e+06	2.67885e+06	1.85715e+06	1.15181e+06	2.91073e+06	1.8659e+06	611953	691800	1.81415e+06	742596	1.06781e+06	891135	1.08406e+06	1.94859e+06	1.33022e+06	3.09429e+06	3.63321e+06	1.86789e+06	3.19083e+06	2.00309e+06	3.88902e+06	3.77285e+06	4.06048e+06	2.02303e+06	1.16006e+06	769426
Sulfurein	255662	144858	146466	149979	65867.6	173115	113025	125983	112065	119633	52248.3	47822	199407	80371.6	54361.7	80051.6	118167	108426	171678	154231	186315	133542	151311	210602	172427	267245	180783	73424.9	131835	40749.5
Phellodendroside	2.342e+07	1.72817e+07	5.98522e+06	1.94227e+07	4.07739e+07	2.91733e+07	6.81142e+06	1.26e+07	5.83251e+06	9.94991e+06	2.73858e+06	5.40697e+06	1.48668e+07	1.11046e+07	1.06464e+07	1.56508e+07	1.05756e+07	8.00283e+06	4.23416e+07	1.20104e+07	1.35009e+07	2.25663e+07	2.72932e+07	1.83428e+07	1.23799e+07	1.75263e+07	2.57383e+07	9.23947e+06	1.47092e+07	2.27086e+07
Tricetin-5-O-(6''-malonyl)glucoside	832747	1.15508e+06	764333	405427	1.77533e+06	720631	2.8384e+06	2.2854e+06	661972	1.72381e+06	65532.7	355596	975965	654511	822951	115937	190210	143372	237815	136005	513663	533836	650670	528311	120543	937303	537360	790409	182204	100304
Apigenin-5-O-glucoside	252278	99205.1	173392	194037	102098	161220	105182	109129	94540.3	111181	18954.6	45985.5	196738	24623.7	36437.5	96397.8	56942.5	106254	128376	134955	192532	207515	139824	213654	147959	238666	174947	55742.7	154081	58505.4
Desmethylxanthohumol	8082.22	4317.33	17125	255668	171573	232431	68056.8	863.466	863.466	262102	229616	262998	88565.7	18650.7	12962.7	1.08152e+06	774474	673635	983681	46939.7	349441	376949	601991	122941	70966.7	47810.4	543032	38643.1	323022	121711
Homoplantaginin	92580.1	53331.2	24700.9	84485.6	156501	97772	134536	208247	77693.2	106374	19452.4	81384	76077.2	95946	54375.7	99518.1	11609.6	39425.9	54355.9	2321.92	2321.92	33291.1	55364.3	128315	30064.7	35107.7	40220.2	33825.8	45623.8	75391.8
6-prenylnaringenin	1720.44	1720.44	1720.44	313162	144292	275130	74827.5	1720.44	1720.44	209998	241511	269522	103689	25192.5	8602.18	1.1441e+06	828986	552069	1.14411e+06	58218.1	469805	297809	637806	110863	53110.9	34068.8	495961	33507.3	325076	120471
5-hydroxy-6,7,8,3',4'-pentamethoxyflavone glucoside	327054	144898	3398.49	290540	68269.3	51976.7	68985.2	535897	555360	87299.2	72886.5	99697.7	3398.49	3398.49	3398.49	217683	77509.5	16992.5	135454	63288.8	23021.8	132944	63894.2	42260	3398.49	3398.49	3398.49	210968	172718	244754
3-Hydroxy-4',5,7-Trimethoxyflavanone	4532.23	4532.23	4532.23	140493	76467.3	67912.4	105467	4532.23	4532.23	61788.4	87627.6	100433	53995.6	4532.23	4532.23	265548	132425	314611	490713	106951	139809	348757	385855	109885	81220.5	22661.1	342021	69121.1	206689	185503
2'-Hydroxy-3,4,5,4',6'-pentamethoxychalcone	2169.37	2169.37	2169.37	46963.5	28104.3	38803	20102.4	2169.37	2169.37	40918.9	46137.6	41167.6	23827	2169.37	2169.37	159695	82609.9	50821.3	158842	10995.7	75105.1	40069.8	60427.5	16042.5	2169.37	2169.37	66945.8	10846.8	74000.7	34231.3
Tricin-7-O-neohesperidoside	36777	25390.4	22722	25318.6	6425.49	29684.1	1055.65	1055.65	1055.65	44245.8	7199.79	15707	41133.8	39121.4	5278.25	30855.1	8150.34	13092.5	6389.84	23280.2	8808.25	34443.4	38457.3	17459.7	9415.84	11808	8731.32	1055.65	1055.65	1055.65
Loureirin B	31639.5	19372.1	65946.9	20918.4	21029.6	17685.1	36863	47531.1	26194.8	2252.88	13017.6	31046.6	2252.88	2252.88	11264.4	31287.7	28865.4	22096.1	23741.6	30991.6	35650.4	29194.8	25046.8	13691.8	17586.8	30727.3	25700.5	39683.2	25554.9	73857.1
5-hydroxy-6,7,3',4',5'-pentamethoxyflavone glucoside	319947	90830	61655.8	214862	43892	46821.3	96372.1	517726	442602	118434	93079.1	91472.8	6602.54	6602.54	6602.54	241328	47473.2	33012.7	6602.54	6602.54	6602.54	95483.3	104570	42842.9	203585	127761	192318	301642	168684	230631
5-Demethoxynobiletin	240.92	240.92	240.92	240.92	240.92	240.92	240.92	240.92	240.92	7752.76	240.92	240.92	240.92	240.92	240.92	8920.15	8990.51	1204.6	26992.3	24545	7147	11976.2	10189.1	4717.27	240.92	240.92	7782.58	240.92	240.92	240.92
Tricin-5-O-glucoside-7-O-(2''-O-glucosyl)glucoside	205879	365989	278179	326826	43241.7	243393	42822.2	144139	132178	103225	28375.8	19439.9	252205	113220	71702.9	65142	105490	189284	291440	496252	330730	205725	228187	353880	522154	291037	341293	79848	193441	91187.8
Eriodictyol-5,3'-Di-O-rutinoside	539926	188333	378249	580094	183805	519286	6073.15	33908.7	68762.9	105990	26055.6	26621.9	129439	33935.1	48469.4	40761	152609	174075	228967	469441	341576	345842	439653	515275	316989	816476	701598	276595	687928	34090.9
Xylosyl phellodendroside	182859	521529	460868	291728	52266.6	330724	28191.8	29634.7	93049.3	74385.4	168972	50763.8	210033	158526	194133	5638.37	388389	88787.1	393184	169209	443980	174899	304409	261027	283316	569977	491909	205388	322035	373593
Bonannione A	69175.7	80405	28349.7	32104	22256.3	34331.1	18523.9	32449	23623.7	39432	39632.7	57756.6	52568.6	69233.8	77859.3	43827.1	36174.5	24419.3	59889.4	35542.7	35023.6	38640.2	27905.6	38057.1	53621.3	45220.9	29133.5	40662.5	54000.8	26088.7
Epicatechin 3-glucoside	70776.8	45529.5	89793.8	38633.7	33809.2	75435.4	124243	196195	149080	139984	15129.2	10749.7	133245	105990	83544.2	553.627	553.627	553.627	26781.1	22618.5	14362.6	40470.5	52295.7	91789.8	20064.6	2768.14	6970.38	14811.4	55192.1	24482.4
Methylgrandifloroside	249178	306029	180427	147311	197418	209664	238658	678554	407308	121744	93527.8	283005	258628	277282	442920	275787	18705.6	100058	313860	244047	154785	18705.6	18705.6	18705.6	325095	160199	151557	499195	179673	332194
Catechin 4'-O-beta-D-glucopyranoside	62035.1	75431.8	81711.7	24243.6	50309	65917.5	102455	237946	80481.7	1772.95	1772.95	1772.95	125414	152740	57190.1	18791.3	10838	10825.5	33227.9	40189.1	21849.5	42008.9	42669	81888	35742.4	1772.95	1772.95	30476.2	71516.7	8864.73
Cinchonain Ic	39677.5	57473	119801	25774.4	39508.9	25878.4	41202	103926	49108.5	103003	4578.5	21365.5	72294.1	69435.4	68505	609.171	609.171	609.171	9914.91	3045.86	8370.26	12209.5	57880.8	58601.8	609.171	609.171	609.171	4578.5	25878.4	10680.5
Epicatechin-6-C-β-D-glucopyranoside	47772.8	41523.8	54142.5	35076.9	22441.4	28827.4	37647.7	152553	69797.1	1396.98	1396.98	1396.98	101000	54219.6	18204.5	1396.98	6984.9	1396.98	12205.3	13132.5	25284.6	30168.3	25094.8	45111.5	1396.98	1396.98	1396.98	1396.98	1396.98	1396.98
1,3,6,8-tetrahydroxy-2,5-dimethoxyxanthen-9-one	23687.5	108854	12633.6	4737	9475	31501.6	37921.1	170965	53554.1	947.4	947.4	947.4	45710.4	58421.4	91580.4	947.4	947.4	947.4	947.4	947.4	947.4	31519.6	23685	29926.6	947.4	947.4	947.4	947.4	947.4	947.4
Vitexin 7-O-Sulfate	5705.93	22516.2	6443.98	44648.7	15075	27138.4	887.408	887.408	887.408	13888.3	887.408	887.408	887.408	887.408	887.408	887.408	887.408	887.408	20149.3	11318.1	4437.04	887.408	17878.8	12590.2	887.408	22639.4	9938.85	887.408	887.408	887.408
Oroxin A	15500.2	1004.72	1004.72	22585.4	18257.2	13965.8	1004.72	1004.72	1004.72	24067.8	20614.2	5662.98	14007.6	14210.7	18359	28577	17358.1	10203.4	1004.72	1004.72	1004.72	18335.7	16493.7	9260.51	5023.62	20152.4	13747.3	1004.72	1004.72	1004.72

## Sheet: Table S2 EnvironmentalVariables
Table S2 Environmental variables of 10 F. suspensa populations from the world climate database (www.worldclim.org)
Index	WML	ZZ	PS	AZ	JX	HX	LC	LS	LT	TS
bio1	7.61883	10.8885	8.04433	8.619	10.757	10.9737	11.689	12.0145	9.16383	7.83883
bio2	10.7497	11.287	11.2547	11.7353	11.028	10.296	10.5073	10.8557	8.893	9.58233
bio3	30.5007	30.7313	30.5534	30.8857	30.217	29.029	31.1716	31.3421	27.9584	29.2073
bio4	932.372	963.1	970.614	980.617	952.385	959.378	865.543	890.978	856.057	835.835
bio5	24.256	28.108	25.4	26.268	27.868	27.668	27.656	28.468	24.572	23.94
bio6	-10.988	-8.62	-11.436	-11.728	-8.628	-7.8	-6.052	-6.168	-7.236	-8.868
bio7	35.244	36.728	36.836	37.996	36.496	35.468	33.708	34.636	31.808	32.808
bio8	17.3933	20.8707	18.1147	18.8013	20.71	20.9153	20.9553	21.508	18.39	16.7813
bio9	-4.35067	-1.55067	-4.44533	-4.09933	-1.512	-1.40133	0.605333	0.626667	-1.69533	-2.88467
bio10	18.7767	22.3233	19.6393	20.17	22.1053	22.392	22.1667	22.7873	19.5667	17.9047
bio11	-4.35067	-1.55067	-4.44533	-4.09933	-1.512	-1.40133	0.605333	0.626667	-1.69533	-2.88467
bio12	696	606	660	572	573	622	766	710	718	631
bio13	178	150	176	142	130	165	151	143	135	116
bio14	6	5	5	4	5	4	7	7	7	4
bio15	94.8217	91.6743	99.4623	96.7534	85.7137	99.0883	72.3213	73.5849	73.0178	80.0946
bio16	410	354	402	347	325	379	379	357	359	326
bio17	22	19	19	16	18	17	30	27	25	16
bio18	407	343	397	337	300	371	352	328	326	304
bio19	22	19	19	16	18	17	30	27	25	16
elev	1474	929	1349	1219	1010	781	1080	1016	1444	1767
Lon	113.506	112.734	113.577	112.392	111.624	113.657	111.542	111.276	109.684	105.443
Lat	35.7192	35.5019	36.2217	36.2203	35.4472	35.7356	33.8464	34.0725	34.2075	34.4997
